# Supplementary material for: Comorbidities and neurosurgical interventions in a cohort with connective tissue disorders
Source: Front Neurol. 2025 Jan 22;15:1484504. doi: 10.3389/fneur.2024.1484504 (PMC11809041; doi:10.3389/fneur.2024.1484504)
Supplement: SUPPLEMENTARY TABLE S2 — Tabular representation of diagnosis (orange) and surgery (pink) within each diagnostic and surgical cohort. Each cohort, by row, indicates the number of individuals in that set (n, grey) with matrix numbers corresponding to percent of individuals with diagnoses and surgeries corresponding to that set. [file Table_2.xlsx]

## Sheet: Table_S2
		n	Ehlers-Danlos Syndrome	Unaffected	Any CTD (- EDS)	Any non-EDS CTD	Chiari I Malformation	Tethered Cord Syndrome	Postural Orthostatic Tachycardia Syndrome	Mast Cell Acrivation Disorder	Dysautonomia	Myalgic Encephalomyelitis / Chronic Fatigue Syndrome	Styloid Hypertrophy	Gastroesophageal Reflux Disease	Hypothyroidism	Gastroparesis	Small Fiber Polyneuropathy	Post-Treatment Lyme Disease Syndrome	Median Arcuate Ligament Syndrome	Craniocervical Fusion	Posterior Fossa Decompression	Tethered Cord Release	Ventriculoperitoneal Shunt	Styloidectomy	CSF Leak Repair	Anterior Cervical Discectomy and Fusion	Transoral Odontoidectomy
Diagnosis	Ehlers-Danlos Syndrome	460	100	0	0	8.04348	54.1304	49.3478	51.9565	44.1304	36.087	24.5652	23.913	20	15.6522	16.5217	14.1304	7.17391	6.08696	63.6957	41.7391	41.087	12.1739	11.087	10.2174	6.30435	1.08696
	Unaffected	250	0	100	0	0	68.8	30	20.4	15.6	9.6	17.6	13.2	9.2	9.6	3.6	4.8	5.6	1.6	30.4	47.6	22	10	3.6	4.4	6	2.8
	Any CTD (EDS negative)	7	0	0	100	100	71.4286	0	14.2857	14.2857	14.2857	14.2857	28.5714	14.2857	14.2857	0	0	0	0	57.1429	42.8571	14.2857	14.2857	14.2857	14.2857	0	0
	Any non-EDS CTD	44	84.0909	0	15.9091	100	47.7273	43.1818	47.7273	50	45.4545	31.8182	27.2727	25	18.1818	11.3636	11.3636	9.09091	2.27273	59.0909	47.7273	36.3636	6.81818	6.81818	4.54545	0	0
	Chiari I Malformation	426	58.4507	40.3756	1.17371	4.92958	100	40.6103	28.8732	21.3615	21.5962	11.5023	20.6573	17.1362	12.2066	9.62441	9.38967	2.58216	3.52113	52.5822	66.6667	31.4554	15.2582	8.4507	8.92019	7.98122	2.58216
	Tethered Cord Syndrome	302	75.1656	24.8344	0	6.29139	57.2848	100	47.6821	45.3642	36.0927	25.1656	23.5099	19.2053	18.2119	14.9007	16.5563	7.28477	7.28477	58.9404	40.7285	70.8609	13.9073	10.596	10.9272	6.95364	1.98675
	Postural Orthostatic Tachycardia Syndrome	291	82.1306	17.5258	0.343643	7.21649	42.268	49.4845	100	64.2612	47.7663	37.457	25.0859	23.0241	18.9003	20.6186	16.1512	10.3093	8.93471	62.1993	35.7388	42.268	9.62199	10.6529	10.9966	4.811	1.03093
	Mast Cell Acrivation Disorder	243	83.5391	16.0494	0.411523	9.0535	37.4486	56.3786	76.9547	100	51.4403	45.2675	25.1029	20.1646	21.3992	21.8107	20.1646	10.2881	8.64198	61.7284	32.9218	49.3827	10.2881	11.5226	13.1687	5.76132	1.23457
	Dysautonomia	191	86.911	12.5654	0.52356	10.4712	48.1675	57.0681	72.7749	65.445	100	40.8377	26.7016	28.7958	25.6545	25.6545	24.6073	8.90052	8.37696	67.0157	40.8377	48.6911	10.4712	14.6597	13.6126	5.2356	0.52356
	Myalgic Encephalomyelitis / Chronic Fatigue Syndrome	158	71.519	27.8481	0.632911	8.86076	31.0127	48.1013	68.9873	69.6203	49.3671	100	24.0506	22.7848	27.8481	13.9241	22.1519	15.8228	2.53165	61.3924	29.1139	43.6709	2.53165	8.86076	6.96203	4.43038	0.632911
	Styloid Hypertrophy	145	75.8621	22.7586	1.37931	8.27586	60.6897	48.9655	50.3448	42.069	35.1724	26.2069	100	22.069	17.2414	15.1724	15.8621	7.58621	7.58621	68.9655	48.2759	42.7586	11.7241	36.5517	10.3448	8.27586	1.37931
	Gastroesophageal Reflux Disease	116	79.3103	19.8276	0.862069	9.48276	62.931	50	57.7586	42.2414	47.4138	31.0345	27.5862	100	28.4483	32.7586	25	4.31034	4.31034	65.5172	56.0345	43.9655	16.3793	10.3448	14.6552	8.62069	0.862069
	Hypothyroidism	97	74.2268	24.7423	1.03093	8.24742	53.6082	56.701	56.701	53.6082	50.5155	45.3608	25.7732	34.0206	100	16.4948	26.8041	7.21649	5.15464	68.0412	46.3918	49.4845	14.433	13.4021	21.6495	8.24742	1.03093
	Gastroparesis	85	89.4118	10.5882	0	5.88235	48.2353	52.9412	70.5882	62.3529	57.6471	25.8824	25.8824	44.7059	18.8235	100	17.6471	5.88235	12.9412	71.7647	47.0588	44.7059	16.4706	14.1176	21.1765	7.05882	1.17647
	Small Fiber Polyneuropathy	77	84.4156	15.5844	0	6.49351	51.9481	64.9351	61.039	63.6364	61.039	45.4545	29.8701	37.6623	33.7662	19.4805	100	10.3896	7.79221	68.8312	48.0519	57.1429	10.3896	22.0779	16.8831	7.79221	0
	Post-Treatment Lyme Disease Syndrome	47	70.2128	29.7872	0	8.51064	23.4043	46.8085	63.8298	53.1915	36.1702	53.1915	23.4043	10.6383	14.8936	10.6383	17.0213	100	4.25532	48.9362	14.8936	34.0426	2.12766	10.6383	2.12766	2.12766	0
	Median Arcuate Ligament Syndrome	32	87.5	12.5	0	3.125	46.875	68.75	81.25	65.625	50	12.5	34.375	15.625	15.625	34.375	18.75	6.25	100	62.5	28.125	59.375	15.625	18.75	21.875	6.25	0
Surgery	Craniocervical Fusion	373	78.5523	20.3753	1.07239	6.97051	60.0536	47.7212	48.5255	40.2145	34.3164	26.0054	26.8097	20.3753	17.6944	16.3539	14.2091	6.16622	5.36193	100	49.5979	41.555	12.8686	12.8686	11.7962	6.70241	2.94906
	Posterior Fossa Decompression	314	61.1465	37.8981	0.955414	6.6879	90.4459	39.172	33.121	25.4777	24.8408	14.6497	22.293	20.7006	14.3312	12.7389	11.7834	2.2293	2.86624	58.9172	100	33.4395	14.6497	10.1911	10.1911	6.6879	2.54777
	Tethered Cord Release	245	77.1429	22.449	0.408163	6.93878	54.6939	87.3469	50.2041	48.9796	37.9592	28.1633	25.3061	20.8163	19.5918	15.5102	17.9592	6.53061	7.7551	63.2653	42.8571	100	14.2857	14.6939	11.8367	5.30612	1.63265
	Ventriculoperitoneal Shunt	82	68.2927	30.4878	1.21951	3.65854	79.2683	51.2195	34.1463	30.4878	24.3902	4.87805	20.7317	23.1707	17.0732	17.0732	9.7561	1.21951	6.09756	58.5366	56.0976	42.6829	100	15.8537	19.5122	8.53659	1.21951
	Styloidectomy	61	83.6066	14.7541	1.63934	4.91803	59.0164	52.459	50.8197	45.9016	45.9016	22.9508	86.8852	19.6721	21.3115	19.6721	27.8689	8.19672	9.83607	78.6885	52.459	59.0164	21.3115	100	18.0328	11.4754	0
	CSF Leak Repair	59	79.661	18.6441	1.69492	3.38983	64.4068	55.9322	54.2373	54.2373	44.0678	18.6441	25.4237	28.8136	35.5932	30.5085	22.0339	1.69492	11.8644	74.5763	54.2373	49.1525	27.1186	18.6441	100	13.5593	1.69492
	Anterior Cervical Discectomy and Fusion	44	65.9091	34.0909	0	0	77.2727	47.7273	31.8182	31.8182	22.7273	15.9091	27.2727	22.7273	18.1818	13.6364	13.6364	2.27273	4.54545	56.8182	47.7273	29.5455	15.9091	15.9091	18.1818	100	4.54545
	Transoral Odontoidectomy	12	41.6667	58.3333	0	0	91.6667	50	25	25	8.33333	8.33333	16.6667	8.33333	8.33333	8.33333	0	0	0	91.6667	66.6667	33.3333	8.33333	0	8.33333	16.6667	100
