# Supplementary material for: Comorbidities and neurosurgical interventions in a cohort with connective tissue disorders
Source: Front Neurol. 2025 Jan 22;15:1484504. doi: 10.3389/fneur.2024.1484504 (PMC11809041; doi:10.3389/fneur.2024.1484504)
Supplement: SUPPLEMENTARY TABLE S3 — Heatmap of statistical correlations among all diagnosis and surgical interventions within the total cohort. Levels of significance are color-coded for each subcategory interaction [*p < 0.05 (red), **p < 0.01 (yellow), and ***p < 0.001 (green)]. A comprehensive accounting of these relationships is detailed in Supplementary Table S4 [file Table_3.xlsx]

## Sheet: Table_S3
Table S3: p-values		Ehlers-Danlos Syndrome	Unaffected	Any CTD (- EDS)	Any non-EDS CTD	Chiari I Malformation	Tethered Cord Syndrome	Postural Orthostatic Tachycardia Syndrome	Mast Cell Acrivation Disorder	Dysautonomia	Myalgic Encephalomyelitis / Chronic Fatigue Syndrome	Styloid Hypertrophy	Gastroesophageal Reflux Disease	Hypothyroidism	Gastroparesis	Small Fiber Polyneuropathy	Post-Treatment Lyme Disease Syndrome	Median Arcuate Ligament Syndrome	Craniocervical Fusion	Posterior Fossa Decompression	Tethered Cord Release	Ventriculoperitoneal Shunt	Styloidectomy	CSF Leak Repair	Anterior Cervical Discectomy and Fusion	Transoral Odontoidectomy					Table S3: Pearson r values (95% Confidence Interval)		Ehlers-Danlos Syndrome	Unaffected	Any CTD (- EDS)	Any non-EDS CTD	Chiari I Malformation	Tethered Cord Syndrome	Postural Orthostatic Tachycardia Syndrome	Mast Cell Acrivation Disorder	Dysautonomia	Myalgic Encephalomyelitis / Chronic Fatigue Syndrome	Styloid Hypertrophy	Gastroesophageal Reflux Disease	Hypothyroidism	Gastroparesis	Small Fiber Polyneuropathy	Post-Treatment Lyme Disease Syndrome	Median Arcuate Ligament Syndrome
Diagnosis	Ehlers-Danlos Syndrome		n/a	0.000361536	0.00438175	0.00010969	1.24836e-07	2.05726e-17	2.66588e-15	5.87034e-15	0.028847	0.000974704	0.00019214	0.0261358	1.86894e-07	8.20596e-05	0.371106	0.00479901	1.02013e-17	0.138343	1.39391e-07	0.407239	0.000878964	0.00948562	0.802714	0.101623	p > 0.05				Diagnosis	Ehlers-Danlos Syndrome	1 ( – )	-0.979 (-0.9817 – -0.9756 )	-0.133 (-0.2041 – -0.06021 )	0.106 (0.03333 – 0.1781)	-0.144 (-0.2149 – -0.07149 )	0.196 (0.1244 – 0.2653 )	0.31 (0.2421 – 0.3745 )	0.289 (0.2209 – 0.3551 )	0.286 (0.2173 – 0.3518 )	0.082 (0.00846 – 0.1539 )	0.123 (0.05014 – 0.1944 )	0.139 (0.06629 – 0.2099 )	0.083 (0.009907 – 0.1553 )	0.193 (0.1216 – 0.2626 )	0.147 (0.07412 – 0.2174 )	0.033 (-0.03987 – 0.1064 )	0.105 (0.03224 – 0.1771 )
	Unaffected	n/a		0.0518357	4.52766e-07	0.000172256	1.29765e-06	1.8602e-16	1.20472e-14	1.41724e-14	0.0360433	0.000595246	0.000195932	0.0244247	4.68505e-07	0.000163025	0.450322	0.00655388	3.65406e-18	0.133183	4.11425e-07	0.377221	0.000535831	0.00629507	0.911315	0.0856166	* p <0.05	1				Unaffected	-0.979 (-0.9817 – -0.9756 )	1 ( – )	-0.073 (-0.1451 – 0.0005723 )	-0.187 (-0.2568 – -0.1154)	0.14 (0.06732 – 0.2109 )	-0.18 (-0.2495 – -0.1078 )	-0.301 (-0.3659 – -0.2327 )	-0.283 (-0.3487 – -0.2139 )	-0.282 (-0.348 – -0.2132 )	-0.078 (-0.1507 – -0.005120 )	-0.128 (-0.1993 – -0.05523 )	-0.139 (-0.2097 – -0.06611 )	-0.084 (-0.1563 – -0.01089 )	-0.187 (-0.2566 – -0.1152 )	-0.14 (-0.2114 – -0.06783 )	-0.028 (-0.1012 – 0.04508 )	-0.101 (-0.1734 – -0.02844 )
	Any CTD (EDS negative)	0.000361536	0.0518357		3.18501e-27	0.51604	0.0233169	0.15488	0.271424	0.458207	0.619658	0.581155	0.891488	0.953149	0.330216	0.357111	0.482003	0.566157	0.785591	0.960046	0.265606	0.81218	0.583517	0.558499	0.497296	0.729128	** p < 0.01	2				Any CTD (EDS negative)	-0.133 (-0.2041 – -0.06021 )	-0.073 (-0.1451 – 0.0005723 )	1 ( – )	0.388 (0.3243 – 0.4488)	0.024 (-0.04901 – 0.09734 )	-0.085 (-0.1569 – -0.01156 )	-0.053 (-0.1259 – 0.02012 )	-0.041 (-0.114 – 0.03219 )	-0.028 (-0.1008 – 0.04556 )	-0.019 (-0.09166 – 0.05473 )	0.021 (-0.05266 – 0.09371 )	-0.005 (-0.07829 – 0.06814 )	0.002 (-0.07103 – 0.07540 )	-0.036 (-0.1093 – 0.03690 )	-0.034 (-0.1074 – 0.03888 )	-0.026 (-0.09933 – 0.04701 )	-0.021 (-0.09453 – 0.05184 )
	Any non-EDS CTD	0.00438175	4.52766e-07	3.18501e-27		0.103495	0.88314	0.320066	0.0197839	0.00352597	0.10643	0.230077	0.101258	0.352304	0.917264	0.89036	0.483678	0.468383	0.333372	0.587847	0.751921	0.321118	0.67699	0.359483	0.0802117	0.372424	*** p < 0.001	3				Any non-EDS CTD	0.106 (0.03333 – 0.1781)	-0.187 (-0.2568 – -0.1154)	0.388 (0.3243 – 0.4488)		-0.0608 (-0.1335 – 0.01242)	0.005 (-0.06775 – 0.07869)	0.037 (-0.03613 – 0.1101)	0.087 (0.01389 – 0.1592)	0.108 (0.03590 – 0.1806)	0.060 (-0.01293 – 0.1330)	0.044 (-0.02844 – 0.1177)	0.061 (-0.01202 – 0.1339)	0.034 (-0.03853 – 0.1077)	-0.003 (-0.07708 – 0.06935)	0.005 (-0.06809 – 0.07835)	0.026 (-0.04711 – 0.09923)	-0.027 (-0.1001 – 0.04619)
	Chiari I Malformation	0.00010969	0.000172256	0.51604	0.103495		0.322585	3.21452e-15	1.44664e-18	0.000209872	3.63145e-17	0.726664	0.400217	0.211024	0.025383	0.158342	1.59174e-07	0.13984	0.717026	7.18485e-60	0.0638203	9.44704e-05	0.936363	0.415665	0.0127381	0.0217499						Chiari I Malformation	-0.144 (-0.2149 – -0.07149 )	0.14 (0.06732 – 0.2109 )	0.024 (-0.04901 – 0.09734 )	-0.060 (-0.1335 – 0.01242)	1 ( – )	-0.037 (-0.1099 – 0.03632 )	-0.289 (-0.3543 – -0.2200 )	-0.32 (-0.3845 – -0.2530 )	-0.138 (-0.2091 – -0.06545 )	-0.307 (-0.3723 – -0.2397 )	0.013 (-0.0602 – 0.08621 )	0.031 (-0.04185 – 0.1044 )	-0.047 (-0.1196 – 0.02654 )	-0.083 (-0.1558 – -0.01033 )	-0.053 (-0.1255 – 0.02056 )	-0.194 (-0.2637 – -0.1228 )	-0.055 (-0.1279 – 0.01810 )
	Tethered Cord Syndrome	1.24836e-07	1.29765e-06	0.0233169	0.88314	0.322585		0.000940199	2.30445e-08	8.75357e-07	0.0848322	0.0617369	0.0605865	0.00173019	0.0314046	1.61698e-05	0.501343	0.00176813	0.00153142	0.158625	7.41602e-91	0.0763627	0.0893931	0.024895	0.437541	0.577781						Tethered Cord Syndrome	0.196 (0.1244 – 0.2653 )	-0.18 (-0.2495 – -0.1078 )	-0.085 (-0.1569 – -0.01156 )	0.005 (-0.06775 – 0.07869)	-0.037 (-0.1099 – 0.03632 )	1 ( – )	0.123 (0.05051 – 0.1947 )	0.207 (0.1356 – 0.2758 )	0.182 (0.1107 – 0.2523 )	0.064 (-0.008857 – 0.1370 )	0.07 (-0.003431 – 0.1423 )	0.07 (-0.003119 – 0.1426 )	0.117 (0.04397 – 0.1884 )	0.08 (0.007199 – 0.1527 )	0.16 (0.08809 – 0.2308 )	0.025 (-0.04816 – 0.09819 )	0.117 (0.04373 – 0.1882 )
	Postural Orthostatic Tachycardia Syndrome	2.05726e-17	1.8602e-16	0.15488	0.320066	3.21452e-15	0.000940199		3.05186e-53	3.4451e-28	3.63145e-17	0.00733245	3.60641e-05	0.000493081	1.30638e-09	0.000103539	0.000767059	1.41259e-06	5.8217e-06	0.00031454	0.000150008	0.207557	0.0863581	0.0258113	0.222108	0.268148						Postural Orthostatic Tachycardia Syndrome	0.31 (0.2421 – 0.3745 )	-0.301 (-0.3659 – -0.2327 )	-0.053 (-0.1259 – 0.02012 )	0.037 (-0.03613 – 0.1101)	-0.289 (-0.3543 – -0.2200 )	0.123 (0.05051 – 0.1947 )	1 ( – )	0.53 (0.4755 – 0.5810 )	0.395 (0.3314 – 0.4551 )	0.307 (0.2397 – 0.3723 )	0.1 (0.02704 – 0.1720 )	0.154 (0.08134 – 0.2243 )	0.13 (0.05713 – 0.2011 )	0.224 (0.1534 – 0.2925 )	0.144 (0.07202 – 0.2154 )	0.125 (0.05263 – 0.1968 )	0.179 (0.1072 – 0.2489 )
	Mast Cell Acrivation Disorder	2.66588e-15	1.20472e-14	0.271424	0.0197839	1.44664e-18	2.30445e-08	3.05186e-53		3.50978e-29	4.02736e-29	0.0198299	0.0380084	9.2301e-06	2.40142e-09	3.69177e-09	0.0037894	9.86635e-05	0.000186613	2.44241e-05	4.9042e-10	0.489709	0.0391524	0.000550534	0.76468	0.512362						Mast Cell Acrivation Disorder	0.289 (0.2209 – 0.3551 )	-0.283 (-0.3487 – -0.2139 )	-0.041 (-0.114 – 0.03219 )	0.087 (0.01389 – 0.1592)	-0.32 (-0.3845 – -0.2530 )	0.207 (0.1356 – 0.2758 )	0.53 (0.4755 – 0.5810 )	1 ( – )	0.402 (0.3384 – 0.4613 )	0.401 (0.338 – 0.4610 )	0.087 (0.01386 – 0.1592 )	0.078 (0.004308 – 0.1499 )	0.165 (0.09266 – 0.2351 )	0.221 (0.1497 – 0.2891 )	0.218 (0.1471 – 0.2866 )	0.108 (0.03505 – 0.1798 )	0.145 (0.07245 – 0.2158 )
	Dysautonomia	5.87034e-15	1.41724e-14	0.458207	0.00352597	0.000209872	8.75357e-07	3.4451e-28	3.50978e-29		9.42944e-14	0.00921106	2.41892e-08	7.58919e-09	2.66986e-12	1.95669e-13	0.126589	0.0021906	1.09202e-06	0.337073	6.54736e-07	0.625115	0.000328846	0.00154132	0.545296	0.148424						Dysautonomia	0.286 (0.2173 – 0.3518 )	-0.282 (-0.348 – -0.2132 )	-0.028 (-0.1008 – 0.04556 )	0.108 (0.03590 – 0.1806)	-0.138 (-0.2091 – -0.06545 )	0.182 (0.1107 – 0.2523 )	0.395 (0.3314 – 0.4551 )	0.402 (0.3384 – 0.4613 )	1 ( – )	0.273 (0.2042 – 0.3398 )	0.097 (0.02415 – 0.1692 )	0.206 (0.1353 – 0.2755 )	0.214 (0.1426 – 0.2824 )	0.257 (0.1876 – 0.3243 )	0.27 (0.2007 – 0.3365 )	0.057 (-0.01618 – 0.1298 )	0.114 (0.04135 – 0.1859 )
	Myalgic Encephalomyelitis / Chronic Fatigue Syndrome	0.028847	0.0360433	0.619658	0.10643	3.63145e-17	0.0848322	3.63145e-17	4.02736e-29	9.42944e-14		0.175404	0.0106125	1.68726e-09	0.362888	1.22486e-07	7.64448e-08	0.183507	0.00753996	2.32517e-05	0.0043057	6.37298e-05	0.840201	0.512367	0.312163	0.248727						Myalgic Encephalomyelitis / Chronic Fatigue Syndrome	0.082 (0.00846 – 0.1539 )	-0.078 (-0.1507 – -0.005120 )	-0.019 (-0.09166 – 0.05473 )	0.060 (-0.01293 – 0.1330)	-0.307 (-0.3723 – -0.2397 )	0.064 (-0.008857 – 0.1370 )	0.307 (0.2397 – 0.3723 )	0.401 (0.338 – 0.4610 )	0.273 (0.2042 – 0.3398 )	1 ( – )	0.051 (-0.02264 – 0.1234 )	0.095 (0.02231 – 0.1674 )	0.223 (0.1518 – 0.2911 )	0.034 (-0.03929 – 0.1070 )	0.196 (0.1245 – 0.2654 )	0.199 (0.1277 – 0.2684 )	-0.05 (-0.1225 – 0.02358 )
	Styloid Hypertrophy	0.000974704	0.000595246	0.581155	0.230077	0.726664	0.0617369	0.00733245	0.0198299	0.00921106	0.175404		0.031066	0.143739	0.166946	0.0257011	0.574963	0.0414992	4.26472e-06	0.223794	0.0145998	0.903201	2.56251e-48	0.299861	0.230077	0.757478						Styloid Hypertrophy	0.123 (0.05014 – 0.1944 )	-0.128 (-0.1993 – -0.05523 )	0.021 (-0.05266 – 0.09371 )	0.044 (-0.02844 – 0.1177)	0.013 (-0.0602 – 0.08621 )	0.07 (-0.003431 – 0.1423 )	0.1 (0.02704 – 0.1720 )	0.087 (0.01386 – 0.1592 )	0.097 (0.02415 – 0.1692 )	0.051 (-0.02264 – 0.1234 )	1 ( – )	0.081 (0.00736 – 0.1529 )	0.055 (-0.01864 – 0.1274 )	0.052 (-0.02163 – 0.1244 )	0.083 (0.01015 – 0.1556 )	0.021 (-0.05232 – 0.09405 )	0.076 (0.00295 – 0.1485 )
	Gastroesophageal Reflux Disease	0.00019214	0.000195932	0.891488	0.101258	0.400217	0.0605865	3.60641e-05	0.0380084	2.41892e-08	0.0106125	0.031066		2.33352e-07	8.88577e-15	4.61105e-08	0.286636	0.930799	0.00145571	0.00366124	0.0150827	0.0678538	0.442451	0.00589505	0.223961	0.457431						Gastroesophageal Reflux Disease	0.139 (0.06629 – 0.2099 )	-0.139 (-0.2097 – -0.06611 )	-0.005 (-0.07829 – 0.06814 )	0.061 (-0.01202 – 0.1339)	0.031 (-0.04185 – 0.1044 )	0.07 (-0.003119 – 0.1426 )	0.154 (0.08134 – 0.2243 )	0.078 (0.004308 – 0.1499 )	0.206 (0.1353 – 0.2755 )	0.095 (0.02231 – 0.1674 )	0.081 (0.00736 – 0.1529 )	1 ( – )	0.192 (0.1201 – 0.2612 )	0.284 (0.2154 – 0.3500 )	0.202 (0.1311 – 0.2716 )	-0.04 (-0.1127 – 0.03347 )	-0.003 (-0.07645 – 0.06999 )
	Hypothyroidism	0.0261358	0.0244247	0.953149	0.352304	0.211024	0.00173019	0.000493081	9.2301e-06	7.58919e-09	1.68726e-09	0.143739	2.33352e-07		0.128813	2.93771e-08	0.777518	0.723241	0.00066447	0.579756	0.000608074	0.319345	0.0640941	1.86087e-07	0.352304	0.596274						Hypothyroidism	0.083 (0.009907 – 0.1553 )	-0.084 (-0.1563 – -0.01089 )	0.002 (-0.07103 – 0.07540 )	0.034 (-0.03853 – 0.1077)	-0.047 (-0.1196 – 0.02654 )	0.117 (0.04397 – 0.1884 )	0.13 (0.05713 – 0.2011 )	0.165 (0.09266 – 0.2351 )	0.214 (0.1426 – 0.2824 )	0.223 (0.1518 – 0.2911 )	0.055 (-0.01864 – 0.1274 )	0.192 (0.1201 – 0.2612 )	1 ( – )	0.057 (-0.01651 – 0.1295 )	0.205 (0.134 – 0.2743 )	0.011 (-0.0627 – 0.08372 )	0.013 (-0.06003 – 0.08638 )
	Gastroparesis	1.86894e-07	4.68505e-07	0.330216	0.917264	0.025383	0.0314046	1.30638e-09	2.40142e-09	2.66986e-12	0.362888	0.166946	8.88577e-15	0.128813		0.028464	0.78988	5.16646e-05	9.84508e-05	0.518761	0.0291653	0.120689	0.0490035	3.25844e-06	0.706421	0.703992						Gastroparesis	0.193 (0.1216 – 0.2626 )	-0.187 (-0.2566 – -0.1152 )	-0.036 (-0.1093 – 0.03690 )	-0.003 (-0.07708 – 0.06935)	-0.083 (-0.1558 – -0.01033 )	0.08 (0.007199 – 0.1527 )	0.224 (0.1534 – 0.2925 )	0.221 (0.1497 – 0.2891 )	0.257 (0.1876 – 0.3243 )	0.034 (-0.03929 – 0.1070 )	0.052 (-0.02163 – 0.1244 )	0.284 (0.2154 – 0.3500 )	0.057 (-0.01651 – 0.1295 )	1 ( – )	0.082 (0.008657 – 0.1541 )	-0.01 (-0.08313 – 0.06330 )	0.151 (0.07822 – 0.2214 )
	Small Fiber Polyneuropathy	8.20596e-05	0.000163025	0.357111	0.89036	0.158342	1.61698e-05	0.000103539	3.69177e-09	1.95669e-13	1.22486e-07	0.0257011	4.61105e-08	2.93771e-08	0.028464		0.15057	0.134654	0.00174707	0.426049	6.09425e-06	0.760359	5.73956e-06	0.0034038	0.522402	0.226183						Small Fiber Polyneuropathy	0.147 (0.07412 – 0.2174 )	-0.14 (-0.2114 – -0.06783 )	-0.034 (-0.1074 – 0.03888 )	0.005 (-0.06809 – 0.07835)	-0.053 (-0.1255 – 0.02056 )	0.16 (0.08809 – 0.2308 )	0.144 (0.07202 – 0.2154 )	0.218 (0.1471 – 0.2866 )	0.27 (0.2007 – 0.3365 )	0.196 (0.1245 – 0.2654 )	0.083 (0.01015 – 0.1556 )	0.202 (0.1311 – 0.2716 )	0.205 (0.134 – 0.2743 )	0.082 (0.008657 – 0.1541 )	1 ( – )	0.054 (-0.01956 – 0.1265 )	0.056 (-0.01737 – 0.1286 )
	Post-Treatment Lyme Disease Syndrome	0.371106	0.450322	0.482003	0.483678	1.59174e-07	0.501343	0.000767059	0.0037894	0.126589	7.64448e-08	0.574963	0.286636	0.777518	0.78988	0.15057		0.943224	0.661847	3.34223e-05	0.984804	0.0380881	0.591004	0.11568	0.23674	0.355523						Post-Treatment Lyme Disease Syndrome	0.033 (-0.03987 – 0.1064 )	-0.028 (-0.1012 – 0.04508 )	-0.026 (-0.09933 – 0.04701 )	0.026 (-0.04711 – 0.09923)	-0.194 (-0.2637 – -0.1228 )	0.025 (-0.04816 – 0.09819 )	0.125 (0.05263 – 0.1968 )	0.108 (0.03505 – 0.1798 )	0.057 (-0.01618 – 0.1298 )	0.199 (0.1277 – 0.2684 )	0.021 (-0.05232 – 0.09405 )	-0.04 (-0.1127 – 0.03347 )	0.011 (-0.0627 – 0.08372 )	-0.01 (-0.08313 – 0.06330 )	0.054 (-0.01956 – 0.1265 )	1 ( – )	-0.003 (-0.07587 – 0.07057 )
	Median Arcuate Ligament Syndrome	0.00479901	0.00655388	0.566157	0.468383	0.13984	0.00176813	1.41259e-06	9.86635e-05	0.0021906	0.183507	0.0414992	0.930799	0.723241	5.16646e-05	0.134654	0.943224		0.225403	0.0677435	0.00206656	0.446957	0.0339591	0.00401121	0.978238	0.45091						Median Arcuate Ligament Syndrome	0.105 (0.03224 – 0.1771 )	-0.101 (-0.1734 – -0.02844 )	-0.021 (-0.09453 – 0.05184 )	-0.027 (-0.1001 – 0.04619)	-0.055 (-0.1279 – 0.01810 )	0.117 (0.04373 – 0.1882 )	0.179 (0.1072 – 0.2489 )	0.145 (0.07245 – 0.2158 )	0.114 (0.04135 – 0.1859 )	-0.05 (-0.1225 – 0.02358 )	0.076 (0.00295 – 0.1485 )	-0.003 (-0.07645 – 0.06999 )	0.013 (-0.06003 – 0.08638 )	0.151 (0.07822 – 0.2214 )	0.056 (-0.01737 – 0.1286 )	-0.003 (-0.07587 – 0.07057 )	1 ( – )
Surgery	Craniocervical Fusion	1.02013e-17	3.65406e-18	0.785591	0.333372	0.717026	0.00153142	5.8217e-06	0.000186613	1.09202e-06	0.00753996	4.26472e-06	0.00145571	0.00066447	9.84508e-05	0.00174707	0.661847	0.225403		0.00108122	1.28399e-05	0.210143	1.25134e-05	0.000283279	0.511694	0.00552341					Surgery	Craniocervical Fusion	0.313 (0.245 – 0.3772 )	-0.317 (-0.381 – -0.2492 )	0.01 (-0.06309 – 0.08333 )	0.036 (-0.03714 – 0.1091)	0.014 (-0.05972 – 0.08669 )	0.118 (0.0453 – 0.1897 )	0.168 (0.09633 – 0.2386 )	0.139 (0.06656 – 0.2102 )	0.181 (0.1091 – 0.2507 )	0.1 (0.02669 – 0.1717 )	0.171 (0.09877 – 0.2410 )	0.119 (0.04585 – 0.1902 )	0.127 (0.05411 – 0.1982 )	0.145 (0.07247 – 0.2159 )	0.117 (0.04386 – 0.1883 )	-0.016 (-0.08947 – 0.05693 )	0.045 (-0.02798 – 0.1182 )
	Posterior Fossa Decompression	0.138343	0.133183	0.960046	0.587847	7.18485e-60	0.158625	0.00031454	2.44241e-05	0.337073	2.32517e-05	0.223794	0.00366124	0.579756	0.518761	0.426049	3.34223e-05	0.0677435	0.00108122		0.716224	0.0169912	0.157223	0.0916873	0.587847	0.107567						Posterior Fossa Decompression	-0.055 (-0.1281 – 0.01789 )	0.056 (-0.01715 – 0.1288 )	-0.002 (-0.07508 – 0.07135 )	0.020 (-0.05302 – 0.09335)	0.558 (0.5052 – 0.6063 )	-0.053 (-0.1254 – 0.02060 )	-0.134 (-0.2054 – -0.06157 )	-0.157 (-0.2275 – -0.08465 )	-0.036 (-0.1088 – 0.03742 )	-0.157 (-0.2279 – -0.08507 )	0.045 (-0.02782 – 0.1183 )	0.108 (0.03546 – 0.1802 )	0.021 (-0.05258 – 0.09379 )	0.024 (-0.04917 – 0.09718 )	0.03 (-0.04354 – 0.1028 )	-0.154 (-0.225 – -0.08199 )	-0.068 (-0.1408 – 0.004984 )
	Tethered Cord Release	1.39391e-07	4.11425e-07	0.265606	0.751921	0.0638203	7.41602e-91	0.000150008	4.9042e-10	6.54736e-07	0.0043057	0.0145998	0.0150827	0.000608074	0.0291653	6.09425e-06	0.984804	0.00206656	1.28399e-05	0.716224		0.0843695	1.80094e-05	0.0112714	0.505056	0.950936						Tethered Cord Release	0.195 (0.1237 – 0.2646 )	-0.188 (-0.2574 – -0.1161 )	-0.042 (-0.1145 – 0.03169 )	0.011 (-0.06145 – 0.08497)	-0.069 (-0.1418 – 0.003983 )	0.66 (0.6165 – 0.6994 )	0.141 (0.06861 – 0.2121 )	0.23 (0.1591 – 0.2979 )	0.184 (0.1128 – 0.2543 )	0.106 (0.03354 – 0.1783 )	0.091 (0.01808 – 0.1633 )	0.091 (0.01763 – 0.1629 )	0.128 (0.05501 – 0.1991 )	0.081 (0.008298 – 0.1538 )	0.168 (0.09597 – 0.2383 )	-0.001 (-0.07393 – 0.07251 )	0.115 (0.042 – 0.1865 )
	Ventriculoperitoneal Shunt	0.407239	0.377221	0.81218	0.321118	9.44704e-05	0.0763627	0.207557	0.489709	0.625115	6.37298e-05	0.903201	0.0678538	0.319345	0.120689	0.760359	0.0380881	0.446957	0.210143	0.0169912	0.0843695		0.0114278	7.31533e-05	0.336644	0.733814						Ventriculoperitoneal Shunt	0.031 (-0.04232 – 0.1040 )	-0.033 (-0.106 – 0.04029 )	0.009 (-0.06437 – 0.08205 )	-0.037 (-0.1100 – 0.03621)	0.145 (0.07285 – 0.2162 )	0.066 (-0.007026 – 0.1388 )	-0.047 (-0.1199 – 0.02619 )	-0.026 (-0.09887 – 0.04747 )	-0.018 (-0.09137 – 0.05501 )	-0.149 (-0.2196 – -0.07637 )	0.005 (-0.06869 – 0.07774 )	0.068 (-0.005012 – 0.1407 )	0.037 (-0.03608 – 0.1102 )	0.058 (-0.01527 – 0.1307 )	-0.011 (-0.08456 – 0.06186 )	-0.077 (-0.1498 – -0.004276 )	0.028 (-0.04487 – 0.1015 )
	Styloidectomy	0.000878964	0.000535831	0.583517	0.67699	0.936363	0.0893931	0.0863581	0.0391524	0.000328846	0.840201	2.56251e-48	0.442451	0.0640941	0.0490035	5.73956e-06	0.591004	0.0339591	1.25134e-05	0.157223	1.80094e-05	0.0114278		0.00359589	0.0700995	0.287022						Styloidectomy	0.124 (0.05126 – 0.1956 )	-0.129 (-0.2004 – -0.05633 )	0.021 (-0.05283 – 0.09365 )	-0.015 (-0.08876 – 0.05774)	-0.003 (-0.07624 – 0.07030 )	0.064 (-0.009788 – 0.1362 )	0.064 (-0.009177 – 0.1368 )	0.077 (0.003854 – 0.1495 )	0.134 (0.06118 – 0.2051 )	0.008 (-0.06576 – 0.08077 )	0.508 (0.4519 – 0.5608 )	0.029 (-0.04462 – 0.1018 )	0.069 (-0.004058 – 0.1418 )	0.074 (0.0003295 – 0.1461 )	0.169 (0.09651 – 0.2389 )	0.02 (-0.05323 – 0.09325 )	0.079 (0.006028 – 0.1517 )
	CSF Leak Repair	0.00948562	0.00629507	0.558499	0.359483	0.415665	0.024895	0.0258113	0.000550534	0.00154132	0.512367	0.299861	0.00589505	1.86087e-07	3.25844e-06	0.0034038	0.11568	0.00401121	0.000283279	0.0916873	0.0112714	7.31533e-05	0.00359589		0.0131086	0.989409						CSF Leak Repair	0.097 (0.02377 – 0.1688 )	-0.102 (-0.1739 – -0.02894 )	0.022 (-0.05142 – 0.09495 )	-0.034 (-0.1072 – 0.03905)	0.03 (-0.04287 – 0.1034 )	0.084 (0.01061 – 0.1560 )	0.083 (0.01009 – 0.1555 )	0.129 (0.05602 – 0.2000 )	0.118 (0.04523 – 0.1896 )	-0.025 (-0.09755 – 0.04880 )	0.039 (-0.03455 – 0.1117 )	0.103 (0.02975 – 0.1746 )	0.193 (0.1217 – 0.2627 )	0.173 (0.1008 – 0.2429 )	0.109 (0.03631 – 0.1810 )	-0.059 (-0.1315 – 0.01448 )	0.107 (0.03438 – 0.1791 )
	Anterior Cervical Discectomy and Fusion	0.802714	0.911315	0.497296	0.0802117	0.0127381	0.437541	0.222108	0.76468	0.545296	0.312163	0.230077	0.223961	0.352304	0.706421	0.522402	0.23674	0.978238	0.511694	0.587847	0.505056	0.336644	0.0700995	0.0131086		0.12569						Anterior Cervical Discectomy and Fusion	0.009 (-0.06392 – 0.08251 )	-0.004 (-0.07736 – 0.06907 )	-0.025 (-0.09842 – 0.04792 )	-0.065 (-0.1379 – 0.007877)	0.093 (0.01991 – 0.1651 )	0.029 (-0.04427 – 0.1020 )	-0.046 (-0.1185 – 0.02766 )	-0.011 (-0.08435 – 0.06207 )	-0.023 (-0.09568 – 0.05068 )	-0.038 (-0.1107 – 0.03552 )	0.045 (-0.02844 – 0.1177 )	0.045 (-0.02784 – 0.1183 )	0.035 (-0.03853 – 0.1077 )	0.014 (-0.05919 – 0.08722 )	0.024 (-0.04938 – 0.09698 )	-0.044 (-0.1171 – 0.02907 )	0.001 (-0.0722 – 0.07423 )
	Transoral Odontoidectomy	0.101623	0.0856166	0.729128	0.372424	0.0217499	0.577781	0.268148	0.512362	0.148424	0.248727	0.757478	0.457431	0.596274	0.703992	0.226183	0.355523	0.45091	0.00552341	0.107567	0.950936	0.733814	0.287022	0.989409	0.12569							Transoral Odontoidectomy	-0.061 (-0.1338 – 0.01209 )	0.064 (-0.009018 – 0.1368 )	-0.013 (-0.08609 – 0.06032 )	-0.0333 (-0.1063 – 0.03996)	0.086 (0.01255 – 0.1579 )	0.021 (-0.05248 – 0.09390 )	-0.041 (-0.1143 – 0.03191 )	-0.025 (-0.09755 – 0.04880 )	-0.054 (-0.1267 – 0.01927 )	-0.043 (-0.116 – 0.03018 )	-0.012 (-0.0847 – 0.06172 )	-0.028 (-0.1008 – 0.04552 )	-0.02 (-0.0929 – 0.05348 )	-0.014 (-0.08734 – 0.05907 )	-0.045 (-0.1181 – 0.02806 )	-0.035 (-0.1075 – 0.03876 )	-0.028 (-0.1012 – 0.04511 )
[truncated: 8 more columns]
