# Supplementary material for: Comorbidities and neurosurgical interventions in a cohort with connective tissue disorders
Source: Front Neurol. 2025 Jan 22;15:1484504. doi: 10.3389/fneur.2024.1484504 (PMC11809041; doi:10.3389/fneur.2024.1484504)
Supplement: SUPPLEMENTARY TABLE S4 — Statistically significant correlations among diagnoses and surgeries. Data mirrors the graphic matrix depicted in Supplementary Table S3. [file Table_4.xlsx]

## Sheet: Table S4
	Set	Diagnosis	Subcategory	***p < 0.001	** p < 0.01	*p < 0.05	p > 0.05
	1	Ehlers-Danlos Syndrome	Diagnosis	Any CTD (EDS negative)	Any non-EDS CTD	Myalgic Encephalomyelitis / Chronic Fatigue Syndrome	Post-Treatment Lyme Disease Syndrome
				Chiari I Malformation	Median Arcuate Ligament Syndrome	Hypothyroidism
				Tethered Cord Syndrome
				Postural Orthostatic Tachycardia Syndrome
				Mast Cell Activation Disorder
				Dysautonomia
				Styloid Hypertrophy
				Gastroesophageal Reflux Disease
				Gastroparesis
				Small Fiber Polyneuropathy
			Surgery	Craniocervical Fusion	CSF Leak Repair		Posterior Fossa Decompression
				Tethered Cord Release			Ventriculoperitoneal Shunt
				Styloidectomy			Anterior Cervical Discectomy and Fusion
							Transoral Odontoidectomy
	2	Unaffected	Diagnosis	Any CTD (EDS negative)	Any non-EDS CTD	Myalgic Encephalomyelitis / Chronic Fatigue Syndrome	Post-Treatment Lyme Disease Syndrome
				Chiari I Malformation	Median Arcuate Ligament Syndrome	Hypothyroidism
				Tethered Cord Syndrome
				Postural Orthostatic Tachycardia Syndrome
				Mast Cell Acrivation Disorder
				Dysautonomia
				Styloid Hypertrophy
				Gastroesophageal Reflux Disease
				Gastroparesis
				Small Fiber Polyneuropathy
			Surgery	Craniocervical Fusion	CSF Leak Repair		Posterior Fossa Decompression
				Tethered Cord Release			Ventriculoperitoneal Shunt
				Styloidectomy			Anterior Cervical Discectomy and Fusion
							Transoral Odontoidectomy
	3	Any CTD (EDS negative)	Diagnosis	Ehlers-Danlos Syndrome		Tethered Cord Syndrome	Unaffected
				Any non-EDS CTD			Chiari I Malformation
							Postural Orthostatic Tachycardia Syndrome
							Mast Cell Acrivation Disorder
							Dysautonomia
							Myalgic Encephalomyelitis / Chronic Fatigue Syndrome
							Styloid Hypertrophy
							Gastroesophageal Reflux Disease
							Hypothyroidism
							Gastroparesis
							Small Fiber Polyneuropathy
							Post-Treatment Lyme Disease Syndrome
							Median Arcuate Ligament Syndrome
			Surgery				Craniocervical Fusion
							Posterior Fossa Decompression
							Tethered Cord Release
							Ventriculoperitoneal Shunt
							Styloidectomy
							CSF Leak Repair
							Anterior Cervical Discectomy and Fusion
							Transoral Odontoidectomy
	4	Any non-EDS CTD	Diagnosis	Unaffected	Ehlers-Danlos Syndrome	Mast Cell Acrivation Disorder	Chiari I Malformation
				Any CTD (EDS negative)	Dysautonomia		Tethered Cord Syndrome
							Postural Orthostatic Tachycardia Syndrome
							Myalgic Encephalomyelitis / Chronic Fatigue Syndrome
							Styloid Hypertrophy
							Gastroesophageal Reflux Disease
							Hypothyroidism
							Gastroparesis
							Small Fiber Polyneuropathy
							Post-Treatment Lyme Disease Syndrome
							Median Arcuate Ligament Syndrome
			Surgery				Craniocervical Fusion
							Posterior Fossa Decompression
							Tethered Cord Release
							Ventriculoperitoneal Shunt
							Styloidectomy
							CSF Leak Repair
							Anterior Cervical Discectomy and Fusion
							Transoral Odontoidectomy
	5	Chiari I Malformation	Diagnosis	Ehlers-Danlos Syndrome		Gastroparesis	Tethered Cord Syndrome
				Unaffected			Any CTD (EDS negative)
				Postural Orthostatic Tachycardia Syndrome			Any non-EDS CTD
				Mast Cell Activation Disorder			Styloid Hypertrophy
				Dysautonomia			Gastroesophageal Reflux Disease
				Myalgic Encephalomyelitis / Chronic Fatigue Syndrome			Hypothyroidism
				Post-Treatment Lyme Disease Syndrome			Small Fiber Polyneuropathy
							Median Arcuate Ligament Syndrome
			Surgery	Posterior Fossa Decompression		Anterior Cervical Discectomy and Fusion	Craniocervical Fusion
				Ventriculoperitoneal Shunt		Transoral Odontoidectomy	Tethered Cord Release
							CSF Leak Repair
							Styloidectomy
	6	Tethered Cord Syndrome	Diagnosis	Ehlers-Danlos Syndrome	Hypothyroidism	Gastroparesis	Chiari I Malformation
				Unaffected		Any CTD (EDS negative)	Any non-EDS CTD
				Postural Orthostatic Tachycardia Syndrome	Median Arcuate Ligament Syndrome		Myalgic Encephalomyelitis / Chronic Fatigue Syndrome
				Mast Cell Activation Disorder			Styloid Hypertrophy
				Dysautonomia			Gastroesophageal Reflux Disease
				Small Fiber Polyneuropathy			Post-Treatment Lyme Disease Syndrome
			Surgery	Tethered Cord Release	Craniocervical Fusion	CSF Leak Repair	Posterior Fossa Decompression
							Ventriculoperitoneal Shunt
							Styloidectomy
							Anterior Cervical Discectomy and Fusion
							Transoral Odontoidectomy
	7	Postural Orthostatic Tachycardia Syndrome	Diagnosis	Ehlers-Danlos Syndrome	Styloid Hypertrophy		Any CTD (EDS negative)
				Unaffected			Any non-EDS CTD
				Chiari I Malformation
				Tethered Cord Syndrome
				Mast Cell Activation Disorder
				Dysautonomia
				Myalgic Encephalomyelitis / Chronic Fatigue Syndrome
				Gastroesophageal Reflux Disease
				Hypothyroidism
				Gastroparesis
				Small Fiber Polyneuropathy
				Post-Treatment Lyme Disease Syndrome
				Median Arcuate Ligament Syndrome
			Surgery	Craniocervical Fusion		CSF Leak Repair	Ventriculoperitoneal Shunt
				Posterior Fossa Decompression			Styloidectomy
				Tethered Cord Release			Anterior Cervical Discectomy and Fusion
							Transoral Odontoidectomy
	8	Mast Cell Activation Disorder	Diagnosis	Ehlers-Danlos Syndrome	Post-Treatment Lyme Disease Syndrome	Any non-EDS CTD	Any CTD (EDS negative)
				Unaffected		Styloid Hypertrophy
				Chiari I Malformation		Gastroesophageal Reflux Disease
				Tethered Cord Syndrome
				Postural Orthostatic Tachycardia Syndrome
				Dysautonomia
				Myalgic Encephalomyelitis / Chronic Fatigue Syndrome
				Hypothyroidism
				Gastroparesis
				Small Fiber Polyneuropathy
				Median Arcuate Ligament Syndrome
			Surgery	Craniocervical Fusion		Styloidectomy	Ventriculoperitoneal Shunt
				Posterior Fossa Decompression			Anterior Cervical Discectomy and Fusion
				Tethered Cord Release			Transoral Odontoidectomy
				CSF Leak Repair
	9	Dysautonomia	Diagnosis	Ehlers-Danlos Syndrome	Styloid Hypertrophy		Any CTD (EDS negative)
				Unaffected	Any non-EDS CTD		Post-Treatment Lyme Disease Syndrome
				Chiari I Malformation	Median Arcuate Ligament Syndrome
				Tethered Cord Syndrome
				Postural Orthostatic Tachycardia Syndrome
				Mast Cell Activation Disorder
				Myalgic Encephalomyelitis / Chronic Fatigue Syndrome
				Gastroesophageal Reflux Disease
				Hypothyroidism
				Gastroparesis
				Small Fiber Polyneuropathy
			Surgery	Craniocervical Fusion	CSF Leak Repair		Posterior Fossa Decompression
				Tethered Cord Release			Ventriculoperitoneal Shunt
				Styloidectomy			Anterior Cervical Discectomy and Fusion
							Transoral Odontoidectomy
	10	Myalgic Encephalomyelitis / Chronic Fatigue Syndrome	Diagnosis	Chiari I Malformation		Ehlers-Danlos Syndrome	Any CTD (EDS negative)
				Postural Orthostatic Tachycardia Syndrome		Unaffected	Any non-EDS CTD
				Mast Cell Activation Disorder		Gastroesophageal Reflux Disease	Tethered Cord Syndrome
				Dysautonomia			Styloid Hypertrophy
				Hypothyroidism			Gastroparesis
				Small Fiber Polyneuropathy			Median Arcuate Ligament Syndrome
				Post-Treatment Lyme Disease Syndrome
			Surgery	Posterior Fossa Decompression	Craniocervical Fusion		CSF Leak Repair
				Ventriculoperitoneal Shunt	Tethered Cord Release		Styloidectomy
							Anterior Cervical Discectomy and Fusion
							Transoral Odontoidectomy
	11	Styloid Hypertrophy	Diagnosis	Ehlers-Danlos Syndrome	Postural Orthostatic Tachycardia Syndrome	Mast Cell Activation Disorder	Any CTD (EDS negative)
				Unaffected	Dysautonomia	Gastroesophageal Reflux Disease	Any non-EDS CTD
						Small Fiber Polyneuropathy	Chiari I Malformation
						Median Arcuate Ligament Syndrome	Tethered Cord Syndrome
							Myalgic Encephalomyelitis / Chronic Fatigue Syndrome
							Hypothyroidism
							Gastroparesis
							Post-Treatment Lyme Disease Syndrome
			Surgery	Craniocervical Fusion		Tethered Cord Release	Posterior Fossa Decompression
				Styloidectomy			Ventriculoperitoneal Shunt
							CSF Leak Repair
							Anterior Cervical Discectomy and Fusion
							Transoral Odontoidectomy
	12	Gastroesophageal Reflux Disease	Diagnosis	Ehlers-Danlos Syndrome		Mast Cell Activation Disorder	Any CTD (EDS negative)
				Unaffected			Any non-EDS CTD
				Postural Orthostatic Tachycardia Syndrome			Chiari I Malformation
				Dysautonomia		Myalgic Encephalomyelitis / Chronic Fatigue Syndrome	Tethered Cord Syndrome
				Hypothyroidism		Styloid Hypertrophy	Post-Treatment Lyme Disease Syndrome
				Gastroparesis			Median Arcuate Ligament Syndrome
				Small Fiber Polyneuropathy
			Surgery		Craniocervical Fusion	Tethered Cord Release	Ventriculoperitoneal Shunt
					Posterior Fossa Decompression		Styloidectomy
					CSF Leak Repair		Anterior Cervical Discectomy and Fusion
							Transoral Odontoidectomy
	13	Hypothyroidism	Diagnosis	Postural Orthostatic Tachycardia Syndrome	Tethered Cord Syndrome	Ehlers-Danlos Syndrome	Any CTD (EDS negative)
				Mast Cell Activation Disorder		Unaffected	Any non-EDS CTD
				Dysautonomia			Chiari I Malformation
				Myalgic Encephalomyelitis / Chronic Fatigue Syndrome			Styloid Hypertrophy
				Gastroesophageal Reflux Disease			Gastroparesis
				Small Fiber Polyneuropathy			Post-Treatment Lyme Disease Syndrome
							Median Arcuate Ligament Syndrome
			Surgery	Craniocervical Fusion			Posterior Fossa Decompression
				Tethered Cord Release			Ventriculoperitoneal Shunt
				CSF Leak Repair			Styloidectomy
							Anterior Cervical Discectomy and Fusion
							Transoral Odontoidectomy
	14	Gastroparesis	Diagnosis	Ehlers-Danlos Syndrome		Chiari I Malformation	Any CTD (EDS negative)
				Unaffected		Tethered Cord Syndrome	Any non-EDS CTD
				Postural Orthostatic Tachycardia Syndrome		Small Fiber Polyneuropathy	Myalgic Encephalomyelitis / Chronic Fatigue Syndrome
				Mast Cell Activation Disorder			Styloid Hypertrophy
				Dysautonomia			Hypothyroidism
				Gastroesophageal Reflux Disease			Post-Treatment Lyme Disease Syndrome
				Median Arcuate Ligament Syndrome
			Surgery	Craniocervical Fusion		Tethered Cord Release	Posterior Fossa Decompression
				CSF Leak Repair		Styloidectomy	Ventriculoperitoneal Shunt
							Anterior Cervical Discectomy and Fusion
							Transoral Odontoidectomy
	15	Small Fiber Polyneuropathy	Diagnosis	Ehlers-Danlos Syndrome		Styloid Hypertrophy	Any CTD (EDS negative)
				Unaffected		Gastroparesis	Any non-EDS CTD
				Tethered Cord Syndrome			Chiari I Malformation
				Postural Orthostatic Tachycardia Syndrome			Post-Treatment Lyme Disease Syndrome
				Mast Cell Activation Disorder			Median Arcuate Ligament Syndrome
				Dysautonomia
				Myalgic Encephalomyelitis / Chronic Fatigue Syndrome
				Gastroesophageal Reflux Disease
				Hypothyroidism
			Surgery	Tethered Cord Release	Craniocervical Fusion		Posterior Fossa Decompression
				Styloidectomy	CSF Leak Repair		Ventriculoperitoneal Shunt
							Anterior Cervical Discectomy and Fusion
							Transoral Odontoidectomy
	16	Post-Treatment Lyme Disease Syndrome	Diagnosis	Chiari I Malformation	Mast Cell Activation Disorder		Ehlers-Danlos Syndrome
				Postural Orthostatic Tachycardia Syndrome			Unaffected
				Myalgic Encephalomyelitis / Chronic Fatigue Syndrome			Any CTD (EDS negative)
							Any non-EDS CTD
							Tethered Cord Syndrome
							Dysautonomia
							Styloid Hypertrophy
							Gastroesophageal Reflux Disease
							Hypothyroidism
							Gastroparesis
							Small Fiber Polyneuropathy
							Median Arcuate Ligament Syndrome
			Surgery	Posterior Fossa Decompression		Ventriculoperitoneal Shunt	Craniocervical Fusion
							Tethered Cord Release
							CSF Leak Repair
							Styloidectomy
							Anterior Cervical Discectomy and Fusion
							Transoral Odontoidectomy
	17	Median Arcuate Ligament Syndrome	Diagnosis	Postural Orthostatic Tachycardia Syndrome	Ehlers-Danlos Syndrome	Styloid Hypertrophy	Any CTD (EDS negative)
				Mast Cell Activation Disorder	Unaffected		Any non-EDS CTD
				Gastroparesis	Tethered Cord Syndrome		Chiari I Malformation
					Dysautonomia		Myalgic Encephalomyelitis / Chronic Fatigue Syndrome
							Gastroesophageal Reflux Disease
							Hypothyroidism
							Small Fiber Polyneuropathy
							Post-Treatment Lyme Disease Syndrome
			Surgery		Tethered Cord Release	Styloidectomy	Craniocervical Fusion
					CSF Leak Repair		Posterior Fossa Decompression
							Ventriculoperitoneal Shunt
							Anterior Cervical Discectomy and Fusion
							Transoral Odontoidectomy
	Set	Surgery	Subcategory	***p < 0.001	** p < 0.01	*p < 0.05	p > 0.05
	18	Craniocervical Fusion	Diagnosis	Ehlers-Danlos Syndrome	Tethered Cord Syndrome		Any CTD (EDS negative)
				Unaffected	Myalgic Encephalomyelitis / Chronic Fatigue Syndrome		Any non-EDS CTD
				Postural Orthostatic Tachycardia Syndrome	Gastroesophageal Reflux Disease		Chiari I Malformation
				Mast Cell Activation Disorder	Small Fiber Polyneuropathy		Post-Treatment Lyme Disease Syndrome
				Dysautonomia			Median Arcuate Ligament Syndrome
				Styloid Hypertrophy
				Hypothyroidism
				Gastroparesis
			Surgery	Tethered Cord Release	Posterior Fossa Decompression		Ventriculoperitoneal Shunt
				Styloidectomy	Transoral Odontoidectomy		Anterior Cervical Discectomy and Fusion
				CSF Leak Repair
	19	Posterior Fossa Decompression	Diagnosis	Chiari I Malformation	Gastroesophageal Reflux Disease		Ehlers-Danlos Syndrome
				Postural Orthostatic Tachycardia Syndrome			Unaffected
				Mast Cell Activation Disorder			Any CTD (EDS negative)
				Myalgic Encephalomyelitis / Chronic Fatigue Syndrome			Any non-EDS CTD
				Post-Treatment Lyme Disease Syndrome			Tethered Cord Syndrome
							Dysautonomia
							Styloid Hypertrophy
							Hypothyroidism
							Gastroparesis
							Small Fiber Polyneuropathy
							Median Arcuate Ligament Syndrome
			Surgery		Craniocervical Fusion	Ventriculoperitoneal Shunt	Tethered Cord Release
							Styloidectomy
							CSF Leak Repair
							Anterior Cervical Discectomy and Fusion
							Transoral Odontoidectomy
	20	Tethered Cord Release	Diagnosis	Ehlers-Danlos Syndrome	Myalgic Encephalomyelitis / Chronic Fatigue Syndrome	Styloid Hypertrophy	Any CTD (EDS negative)
				Unaffected			Any non-EDS CTD
				Tethered Cord Syndrome			Chiari I Malformation
				Postural Orthostatic Tachycardia Syndrome	Median Arcuate Ligament Syndrome	Gastroesophageal Reflux Disease	Post-Treatment Lyme Disease Syndrome
				Mast Cell Activation Disorder		Gastroparesis
				Dysautonomia
				Hypothyroidism
				Small Fiber Polyneuropathy
			Surgery	Craniocervical Fusion		CSF Leak Repair	Posterior Fossa Decompression
				Styloidectomy			Ventriculoperitoneal Shunt
							Anterior Cervical Discectomy and Fusion
							Transoral Odontoidectomy
	21	Ventriculoperitoneal Shunt	Diagnosis	Chiari I Malformation		Post-Treatment Lyme Disease Syndrome	Ehlers-Danlos Syndrome
				Myalgic Encephalomyelitis / Chronic Fatigue Syndrome			Unaffected
							Any CTD (EDS negative)
							Any non-EDS CTD
							Tethered Cord Syndrome
							Postural Orthostatic Tachycardia Syndrome
							Mast Cell Activation Disorder
							Dysautonomia
							Styloid Hypertrophy
							Gastroesophageal Reflux Disease
							Hypothyroidism
							Gastroparesis
							Small Fiber Polyneuropathy
							Median Arcuate Ligament Syndrome
			Surgery	CSF Leak Repair		Posterior Fossa Decompression	Craniocervical Fusion
						Styloidectomy	Tethered Cord Release
							Anterior Cervical Discectomy and Fusion
							Transoral Odontoidectomy
	22	Styloidectomy	Diagnosis	Ehlers-Danlos Syndrome		Mast Cell Activation Disorder	Any CTD (EDS negative)
				Unaffected		Gastroparesis	Any non-EDS CTD
				Dysautonomia		Median Arcuate Ligament Syndrome	Chiari I Malformation
				Styloid Hypertrophy			Tethered Cord Syndrome
				Small Fiber Polyneuropathy			Postural Orthostatic Tachycardia Syndrome
							Myalgic Encephalomyelitis / Chronic Fatigue Syndrome
							Gastroesophageal Reflux Disease
							Hypothyroidism
							Post-Treatment Lyme Disease Syndrome
			Surgery	Craniocervical Fusion	CSF Leak Repair	Ventriculoperitoneal Shunt	Posterior Fossa Decompression
				Tethered Cord Release			Anterior Cervical Discectomy and Fusion
							Transoral Odontoidectomy
	23	CSF Leak Repair	Diagnosis	Mast Cell Activation Disorder	Ehlers-Danlos Syndrome	Tethered Cord Syndrome	Any CTD (EDS negative)
				Hypothyroidism	Unaffected		Any non-EDS CTD
				Gastroparesis	Dysautonomia	Postural Orthostatic Tachycardia Syndrome	Chiari I Malformation
					Gastroesophageal Reflux Disease		Myalgic Encephalomyelitis / Chronic Fatigue Syndrome
					Small Fiber Polyneuropathy		Styloid Hypertrophy
					Median Arcuate Ligament Syndrome		Post-Treatment Lyme Disease Syndrome
			Surgery	Craniocervical Fusion	Styloidectomy	Tethered Cord Release	Posterior Fossa Decompression
				Ventriculoperitoneal Shunt		Anterior Cervical Discectomy and Fusion	Transoral Odontoidectomy
	24	Anterior Cervical Discectomy and Fusion	Diagnosis			Chiari I Malformation	Ehlers-Danlos Syndrome
							Unaffected
							Any CTD (EDS negative)
							Any non-EDS CTD
							Tethered Cord Syndrome
							Postural Orthostatic Tachycardia Syndrome
							Mast Cell Activation Disorder
							Dysautonomia
							Myalgic Encephalomyelitis / Chronic Fatigue Syndrome
							Styloid Hypertrophy
							Gastroesophageal Reflux Disease
							Hypothyroidism
							Gastroparesis
							Small Fiber Polyneuropathy
							Post-Treatment Lyme Disease Syndrome
							Median Arcuate Ligament Syndrome
			Surgery			CSF Leak Repair	Craniocervical Fusion
							Posterior Fossa Decompression
							Tethered Cord Release
							Ventriculoperitoneal Shunt
							Styloidectomy
							Transoral Odontoidectomy
	25	Transoral Odontoidectomy	Diagnosis			Chiari I Malformation	Ehlers-Danlos Syndrome
							Tethered Cord Syndrome
							Postural Orthostatic Tachycardia Syndrome
							Mast Cell Activation Disorder
							Dysautonomia
							Myalgic Encephalomyelitis / Chronic Fatigue Syndrome
							Styloid Hypertrophy
							Gastroesophageal Reflux Disease
							Hypothyroidism
							Gastroparesis
							Small Fiber Polyneuropathy
							Post-Treatment Lyme Disease Syndrome
							Median Arcuate Ligament Syndrome
			Surgery		Craniocervical Fusion		Posterior Fossa Decompression
							Tethered Cord Release
							Ventriculoperitoneal Shunt
							Styloidectomy
							CSF Leak Repair
							Anterior Cervical Discectomy and Fusion
